# Supplementary material for: Consumption of Tree Nuts as Snacks Reduces Metabolic Syndrome Risk in Young Adults: A Randomized Trial
Source: Nutrients. 2023 Dec 9;15(24):5051. doi: 10.3390/nu15245051 (PMC10745921; doi:10.3390/nu15245051)
Supplement: Supplementary file 1 [file nutrients-15-05051-s001.zip]

Archive with 1 entries (1 files):
- nutrients-2733814-supplementary.pdf
